# Supplementary material for: Breaking Barriers: AI’s Influence on Pathology and Oncology in Resource-Scarce Medical Systems
Source: Cancers (Basel). 2023 Dec 2;15(23):5692. doi: 10.3390/cancers15235692 (PMC10705335; doi:10.3390/cancers15235692)
Supplement: Supplementary file 1 [file cancers-15-05692-s001.zip]

Archive with 1 entries (1 files):
- cancers-2718979-supplementary.pdf
